# Supplementary material for: Protists are key players in the utilization of protein nitrogen in the arbuscular mycorrhizal hyphosphere
Source: New Phytol. 2025 Apr 22;246(6):2753–64. doi: 10.1111/nph.70153 (PMC12095988; doi:10.1111/nph.70153)
Supplement: Supplementary file 2 — Table S2 Primary experimental data. Please note: Wiley is not responsible for the content or functionality of any Supporting Information supplied by the authors. Any queries (other than missing material) should be directed to the New Phytologist Central Office. [file NPH-246-2753-s002.xlsx]

## Sheet: List1
Article title: Protists are key players in utilization of protein nitrogen in the arbuscular mycorrhizal hyphosphere
Authors: Anukool Vaishnav#, Martin Rozmoš#, Michala Kotianová, Hana Hršelová, Petra Bukovská, Jan Jansa*
* Corresponding author (jansa@biomed.cas.cz)
# Authors who contributed equally, both first authors
Article acceptance date: 27 March 2025
Supporting Information Table S2: Primary experimental data.
Plate Nr	AMF presence	protist presence	N form labeled with 15N (C - chitin, P - protein, A- ammonium chloride)	root dry weight per microcosm (g)	AMF mycelium dry weight per microcosms (g)	root N%	root C%	root N (umol/mg)	root N (umol)	root C (mg)	root AT% 15N/14N	root AT% 13C/12C	hyphae N%	hyphae C%	hyphae N (umol/mg)	hyphae N (umol)	hyphae C (mg)	hyphae AT% 15N/14N	hyphae AT% 13C/12C	N roots + hyphae (umol)	total C (roots + hyphae, mg)	15N transfer roots (%)	15N transfer hyphae (%)	15N transfer total		Rhizophagus mt5 A - chitin (mtLSU copies per root-free compartment)	Rhizophagus mt5 B - protein (mtLSU copies per root-free compartment)	Rhizophagus mt5 C - NH4Cl (mtLSU copies per root-free compartment)	Fungi (ITS0F/5.8S) A - chitin (ITS copies per root-free compartment)	Fungi (ITS0F/5.8S) B - protein (ITS copies per root-free compartment)	Fungi (ITS0F/5.8S) C - NH4Cl (ITS copies per root-free compartment)		Bacteria (16S copies per root-free compartment) A - chitin	Bacteria (16S copies per root-free compartment) B - protein	Bacteria (16S copies per root-free compartment) C - NH4Cl		Polysphondylium (18S copies per root-free compartment) A - chitin	Polysphondylium (18S copies per root-free compartment) B - protein	Polysphondylium (18S copies per root-free compartment) C - NH4Cl
201	NM	-	C	0.384	0	1.53604	38.4466	1.09662	421.103	147.635	1.58172	1.09365			0	0	0			421.103	147.635	9.28648	0	9.28648		21540.1	0	0	80718.4	97276.1	53274.8		6.73167e+09	3.01613e+08	8.77312e+07		615.743	0	0
202	NM	-	C	0.399	0	1.5416	38.1757	1.10059	439.137	152.321	1.74719	1.09194			0	0	0			439.137	152.321	10.9958	0	10.9958		0	0	0	3.89035e+07	95531.3	53159.5		3.18283e+08	3.81046e+08	1.16064e+08		1638.98	0	0		saprotrophic fungus contamination in chitin bacteriobox
203	NM	-	C	0.401	0	1.51265	38.8909	1.07992	433.049	155.953	1.61102	1.09192			0	0	0			433.049	155.953	9.77894	0	9.77894		27816.2	0	0	48134.5	81326.7	47645.9		4.89195e+09	3.74434e+08	1.32682e+08		2280.52	0	0
204	NM	-	C	0.399	0	1.54345	39.3108	1.10191	439.664	156.85	1.27888	1.092			0	0	0			439.664	156.85	7.29241	0	7.29241		20845.1	0	0	52446.6	89797.4	48063.9		6.50645e+09	4.13214e+08	1.35925e+08		5840.36	0	0
205	NM	-	C	0.381	0	1.67504	38.3092	1.19586	455.622	145.958	0.93235	1.09195			0	0	0			455.622	145.958	4.70713	0	4.70713		18726.1	0	0	50616.3	93518.2	59094.7		6.06853e+09	3.67701e+08	1.90321e+08		14150.5	0	0
206	NM	-	C	0.359	0	1.62356	39.2552	1.1591	416.118	140.926	1.36049	1.09197			0	0	0			416.118	140.926	7.51481	0	7.51481		0	0	0	49239.4	89452.3	49585.4		5.89068e+09	3.31292e+08	1.37469e+08		28468.8	0	534.355
207	NM	-	C	0.355	0	1.52373	38.8805	1.08783	386.181	138.026	1.24015	1.09069			0	0	0			386.181	138.026	6.13531	0	6.13531		19842.3	0	0	60542.8	92553.1	48284.2		7.1386e+09	3.92238e+08	1.53539e+08		18800	0	0
208	NM	-	P	0.363	0	1.54774	38.8741	1.10498	401.106	141.113	0.370946	1.09035			0	0	0			401.106	141.113	0.0321178	0	0.0321178		0	0	0	86203.9	96620.4	51902.9		6.42579e+09	4.03655e+08	1.17445e+08		412.54	0	0
209	NM	-	P	0.374	0	1.57006	39.1368	1.12091	419.22	146.372	0.37026	1.09197			0	0	0			419.22	146.372	0.0314645	0	0.0314645		14658.5	0	0	67271.5	91573.9	29883.2		6.42811e+09	4.1093e+08	1.22284e+08		19985.3	0	0
210	NM	-	P	0.399	0	1.49399	39.2808	1.0666	425.574	156.73	0.370526	1.09195			0	0	0			425.574	156.73	0.0327695	0	0.0327695		12257.2	0	0	45028.1	103987	37344		5.00729e+09	4.53477e+08	1.18837e+08		8336.15	0	0
211	NM	-	P	0.383	0	1.58272	38.7202	1.12995	432.771	148.298	0.369811	1.092			0	0	0			432.771	148.298	0.0310601	0	0.0310601		0	0	0	54831.7	94087	33853.1		5.72378e+09	4.10961e+08	1.2594e+08		3082.75	0	0
212	NM	-	P	0.396	0	1.54253	39.0281	1.10125	436.096	154.551	0.369744	1.09295			0	0	0			436.096	154.551	0.031085	0	0.031085		0	0	0	49670.2	84247.3	43370.1		6.28214e+09	3.65735e+08	1.2444e+08		393.574	0	0
213	NM	-	P	0.368	0	1.48625	38.8044	1.06107	390.475	142.8	0.369628	1.092			0	0	0			390.475	142.8	0.0275018	0	0.0275018		18804.9	0	0	53989.8	102021	40394.8		6.6979e+09	3.9903e+08	1.40616e+08		3116.04	0	0
214	NM	-	P	0.38	0	1.54465	38.7566	1.10277	419.053	147.275	0.369937	1.09202			0	0	0			419.053	147.275	0.0304618	0	0.0304618		0	0	0	48192.4	86851.6	33625		5.59266e+09	4.15628e+08	1.18138e+08		1365.88	0	0
215	NM	-	A	0.439	0	1.5195	38.4488	1.08481	476.233	168.79	0.575442	1.09205			0	0	0			476.233	168.79	1.80635	0	1.80635		25891.6	0	0	78316.9	93858.7	32458.5		5.78699e+09	3.74261e+08	1.32685e+08		0	0	0
216	NM	-	A	0.375	0	1.59247	38.9543	1.13691	426.34	146.079	0.566453	1.09268			0	0	0			426.34	146.079	1.54964	0	1.54964		0	0	0	46747.4	83982.1	37943.8		5.21651e+09	3.10608e+08	1.41459e+08		577.415	0	0
217	NM	-	A	0.335	0	1.48916	38.898	1.06315	356.157	130.308	0.608256	1.092			0	0	0			356.157	130.308	1.55666	0	1.55666		0	0	0	58727.4	93315.9	252666		5.52603e+09	3.78657e+08	1.90394e+08		0	0	0
218	NM	-	A	0.366	0	1.5246	38.9282	1.08845	398.373	142.477	0.655397	1.09506			0	0	0			398.373	142.477	2.0718	0	2.0718		0	0	0	42470.3	92395.2	31669.1		5.76047e+09	3.87535e+08	1.76671e+08		669.362	0	0
219	NM	-	A	0.39	0	1.55729	38.7308	1.1118	433.6	151.05	0.545619	1.09221			0	0	0			433.6	151.05	1.41698	0	1.41698		0	0	0	50469.1	94039.6	34182.2		4.7778e+09	3.67701e+08	1.19525e+08		0	0	0
220	NM	-	A	0.392	0	1.52832	38.9918	1.09111	427.715	152.848	0.535448	1.09203			0	0	0			427.715	152.848	1.32116	0	1.32116		0	22911	0	67271.5	97065.6	29121.4		6.35365e+09	3.89829e+08	1.41594e+08		0	0	0
221	NM	-	A	0.393	0	1.50733	38.5786	1.07613	422.918	151.614	0.615066	1.09185			0	0	0			422.918	151.614	1.89915	0	1.89915		0	0	0	51393.2	95483.1	32774.1		5.62678e+09	3.16068e+08	1.54409e+08		0	0	0
222	NM	+	C	0.426	0	1.49092	38.2203	1.06441	453.438	162.818	1.42999	1.092			0	0	0			453.438	162.818	8.75766	0	8.75766		0	0	0	56691.5	92753.9	607881		1.89493e+08	1.59889e+08	7.54486e+07		4.9704e+07	5.46829e+06	2.34533e+06
223	NM	+	C	0.377	0	1.54794	38.4301	1.10512	416.629	144.882	1.5106	1.09187			0	0	0			416.629	144.882	8.65297	0	8.65297		0	0	0	58317.5	80936.2	34773.8		3.18233e+08	1.80859e+08	5.4753e+07		5.08997e+07	4.68633e+06	2.54808e+06
224	NM	+	C	0.392	0	1.51438	39.0792	1.08116	423.814	153.191	1.69461	1.09192			0	0	0			423.814	153.191	10.2099	0	10.2099		8231.08	0	0	59284	88934.9	40434.7		2.50625e+08	1.09524e+08	5.13504e+07		3.82494e+07	4.04874e+06	1.70377e+06
225	NM	+	C	0.395	0	1.56126	38.5418	1.11463	440.279	152.24	1.65314	1.0918			0	0	0			440.279	152.24	10.2769	0	10.2769		0	0	0	61636.6	84107.4	27064.3		4.98394e+08	1.40789e+08	9.14275e+07		2.8215e+07	3.90656e+06	1.28961e+06
226	NM	+	C	0.401	0	1.45169	37.519	1.0364	415.597	150.451	1.76907	1.09202			0	0	0			415.597	150.451	10.5705	0	10.5705		10038.4	0	0	55725.8	89258.7	29254.8		2.26877e+08	1.50922e+08	3.43578e+07		3.01798e+07	5.02125e+06	3.71809e+06
227	NM	+	C	0.359	0	1.54852	38.1943	1.10553	396.885	137.117	1.60046	1.0919			0	0	0			396.885	137.117	8.88662	0	8.88662		0	0	0	95625.5	104645	28611.5		2.93316e+08	1.2816e+08	2.73749e+07		2.87349e+07	4.56492e+06	3.07886e+06
228	NM	+	C	0.392	0	1.56186	38.4765	1.11505	437.101	150.828	1.38839	1.09196			0	0	0			437.101	150.828	8.11387	0	8.11387		0	0	0	62718.4	93542.9	29439.2		8.71817e+08	1.42344e+08	7.67611e+07		2.05437e+07	3.80753e+06	2.24176e+06
229	NM	+	P	0.407	0	1.58062	38.6058	1.12845	459.277	157.126	0.372948	1.09207			0	0	0			459.277	157.126	0.043502	0	0.043502		0	0	0	58699.1	100602	46250.6		1.80836e+08	1.16082e+08	8.37578e+07		3.9857e+07	4.97372e+06	1.27074e+06
230	NM	+	P	0.347	0	1.59289	38.2579	1.13721	394.612	132.755	0.370257	1.092			0	0	0			394.612	132.755	0.0296089	0	0.0296089		0	0	0	55498.2	107178	33992.7		3.8343e+08	7.62956e+07	5.90638e+07		2.88855e+07	4.75407e+06	1.28961e+06
231	NM	+	P	0.361	0	1.56266	38.9878	1.11563	402.742	140.746	0.370731	1.09193			0	0	0			402.742	140.746	0.0316154	0	0.0316154		0	0	0	58868.9	101382	26894.8		3.25602e+08	2.04212e+08	6.67554e+07		2.53189e+07	7.27892e+06	1.68701e+06
232	NM	+	P	0.407	0	1.53928	38.9464	1.09894	447.268	158.512	0.371398	1.0919			0	0	0			447.268	158.512	0.037293	0	0.037293		0	0	0	55673.4	83255.6	47474.2		2.21805e+08	1.89366e+08	3.95116e+07		5.13275e+07	4.73874e+06	3.17217e+06
233	NM	+	P	0.433	0	1.54162	39.0414	1.10061	476.562	169.049	0.372649	1.09204			0	0	0			476.562	169.049	0.0440968	0	0.0440968		0	0	0	48007.2	85189.2	30320		4.18712e+08	9.19475e+07	6.91069e+07		2.2946e+07	6.90476e+06	2.33465e+06
234	NM	+	P	0.365	0	1.55805	39.1466	1.11233	406.002	142.885	0.370152	1.09204			0	0	0			406.002	142.885	0.0301516	0	0.0301516		0	0	30036.6	50287.2	80660.2	32901.3		2.98595e+08	1.09496e+08	6.08049e+07		4.33728e+07	4.45006e+06	1.5372e+06
235	NM	+	P	0.406	0	1.54415	38.8228	1.10241	447.579	157.621	0.369774	1.092			0	0	0			447.579	157.621	0.0320017	0	0.0320017		0	0	0	52636.3	92352.9	28172.8		3.49206e+08	1.19541e+08	8.38159e+07		4.38202e+07	6.05856e+06	2.25524e+06
236	NM	+	A	0.378	0	1.51902	36.8437	1.08447	409.929	139.269	0.58635	1.09198			0	0	0			409.929	139.269	1.63358	0	1.63358		12108.6	31919.5	0	104947	83739.9	31676		1.04948e+09	1.54432e+08	9.41128e+07		2.05768e+07	5.28579e+06	1.4015e+06
237	NM	+	A	0.364	0	1.62567	39.0002	1.16061	422.462	141.961	0.612491	1.09205			0	0	0			422.462	141.961	1.87795	0	1.87795		0	0	0	59931.1	83478.3	67827.4		3.51174e+08	2.4053e+08	9.69543e+07		4.73195e+07	8.02485e+06	1.55544e+06
238	NM	+	A	0.361	0	1.65186	38.8983	1.17931	425.731	140.423	0.596162	1.09188			0	0	0			425.731	140.423	1.7701	0	1.7701		0	0	0	63173	83721.7	37506.2		3.99081e+08	2.00844e+08	8.62179e+07		5.98066e+07	4.09677e+06	2.61633e+06
239	NM	+	A	0.382	0	1.56014	38.7907	1.11383	425.482	148.181	0.606714	1.09178			0	0	0			425.482	148.181	1.8481	0	1.8481		0	0	0	67464.5	71651.5	30934.7		4.83439e+08	1.4485e+08	9.74757e+07		4.23051e+07	5.89937e+06	2.4277e+06
240	NM	+	A	0.4	0	1.45335	38.7537	1.03759	415.036	155.015	0.569455	1.09218			0	0	0			415.036	155.015	1.53048	0	1.53048		0	0	0	61844.6	83337.8	24737.1		1.7663e+08	1.083e+08	5.35001e+07		4.2507e+07	9.30537e+06	4.66231e+06
241	NM	+	A	0.412	0	1.41205	37.4125	1.0081	415.338	154.14	0.554926	1.09211			0	0	0			415.338	154.14	1.42536	0	1.42536		15649.2	0	0	65760.4	79943.1	33811.6		6.86371e+08	1.2379e+08	7.45172e+07		3.64976e+07	7.67922e+06	1.90227e+06
242	NM	+	A	0.38	0	1.46381	37.7767	1.04506	397.121	143.551	0.563117	1.09216			0	0	0			397.121	143.551	1.42011	0	1.42011		7586.1	0	0	69319.3	73992.7	34756.3		2.96731e+08	1.00364e+08	7.11258e+07		3.12635e+07	1.04043e+07	3.76181e+06
243	M+	-	C	0.288	0.0173	2.02188	39.2464	1.44348	415.721	113.03	3.38609	1.09183	2.04652	55.7279	1.46107	25.2765	9.64093	12.6254	1.0959	440.998	122.67	22.7077	5.59613	28.3038		2.45193e+07	6.11327e+06	0	3.00462e+06	975080	52125.9		2.49003e+08	3.51228e+08	157577		0	0	0
244	M+	-	C	0.255	0.02005	2.05177	39.905	1.46482	373.528	101.758	3.04092	1.0917	1.86942	54.989	1.33463	26.7594	11.0253	13.2927	1.09606	400.288	112.783	18.0758	6.24679	24.3226		2.88457e+07	5.91778e+06	0	4.01292e+06	891428	26971.4		2.91755e+08	2.96479e+08	177104		241.994	0	0
245	M+	-	C	0.302	0.01719	1.97297	39.6897	1.40856	425.386	119.863	3.52299	1.09168	2.00836	55.2207	1.43382	24.6474	9.49243	15.393	1.09604	450.033	129.355	24.2869	6.68818	30.975		1.26096e+07	5.42253e+06	0	2.0302e+06	1.03055e+06	26474.2		3.3545e+08	3.89839e+08	148736		0	272.197	0
246	M+	-	C	0.271	0.02283	2.15178	39.8834	1.53622	416.314	108.084	3.26362	1.09195	1.94265	57.1459	1.38691	31.6632	13.0464	12.0491	1.09604	447.978	121.131	21.8199	6.68076	28.5006		2.8351e+07	4.3058e+06	0	4.0459e+06	687792	32246		6.28938e+08	2.76567e+08	154883		0	0	649.969
247	M+	-	C	0.297	0.02211	2.07648	39.2424	1.48245	440.289	116.55	3.0115	1.09189	1.88044	55.8083	1.3425	29.6827	12.3392	14.388	1.09534	469.972	128.889	21.0727	7.51606	28.5887		1.86951e+07	2.54101e+06	0	2.52842e+06	466294	31697.4		4.23358e+08	3.51165e+08	156706		0	0	0
248	M+	-	C	0.27	0.01651	2.04673	39.0586	1.46122	394.529	105.458	3.54963	1.09186	1.88637	58.6412	1.34673	22.2345	9.68166	14.9756	1.09249	416.764	115.14	22.7148	5.86591	28.5807		1.46767e+07	5.39009e+06	0	1.685e+06	980988	37988.6		5.66515e+08	3.55326e+08	146163		0	0	0
249	M+	-	C	0.277	0.01724	2.14117	38.8726	1.52864	423.433	107.677	3.5585	1.09193	1.85674	56.0676	1.32558	22.853	9.66606	14.4247	1.09175	446.286	117.343	24.4468	5.8018	30.2486		2.07503e+07	4.00507e+06	0	2.53091e+06	598115	44829.3		7.28143e+08	3.23703e+08	163292		0	707.376	0
250	M+	-	P	0.32	0.02103	2.03634	39.1498	1.4538	465.216	125.279	0.409956	1.09192	1.99787	56.1776	1.42634	29.9958	11.8141	0.587873	1.09514	495.211	137.094	0.17001	0.0500017	0.220011		1.35727e+07	3.58358e+06	0	1.87092e+06	717861	32388.3		8.41978e+08	2.78233e+08	533270		0	0	0
251	M+	-	P	0.288	0.02001	2.06992	40.2368	1.47778	425.599	115.882	0.372995	1.09277	1.94615	56.9253	1.38941	27.8021	11.3908	0.619586	1.09587	453.401	127.273	0.0404584	0.0527947	0.0932531		3.2504e+07	5.80525e+06	0	3.52269e+06	507334	43693.9		2.83284e+08	3.67881e+08	168961		0	0	0
252	M+	-	P	0.278	0.01801	2.1844	40.671	1.55951	433.543	113.065	0.371144	1.09196	2.31834	56.6826	1.65513	29.8088	10.2085	0.75669	1.09502	463.351	123.274	0.0353431	0.0865023	0.121845		3.0035e+07	0	0	3.75107e+06	82117.4	34288.5		5.37274e+08	2.91508e+08	170110		249.445	0	0
253	M+	-	P	0.271	0.01623	2.0201	40.1481	1.44221	390.838	108.801	0.427503	1.0919	2.07018	55.4649	1.47796	23.9873	9.00195	0.942538	1.09493	414.825	117.803	0.192997	0.10222	0.295218		4.90265e+07	3.12509e+06	0	5.50076e+06	416525	37353		3.4691e+08	3.33288e+08	136458		2245	0	0
254	M+	-	P	0.264	0.02139	1.97612	38.8196	1.41081	372.453	102.484	0.368861	1.09208	2.13497	55.4356	1.52422	32.603	11.8577	0.437882	1.09594	405.056	114.341	0.0241427	0.0185749	0.0427176		2.66093e+07	902273	0	2.99314e+06	125568	26302.1		7.49588e+08	2.49169e+08	127843		0	0	0
255	M+	-	P	0.266	0.01741	2.0326	38.4882	1.45113	386.001	102.379	0.414752	1.09202	2.05916	54.391	1.47009	25.5943	9.46948	0.658692	1.09595	411.595	111.848	0.154604	0.055924	0.210528		5.25078e+07	3.45375e+06	0	5.5557e+06	506980	31136.4		5.28074e+08	2.95022e+08	133994		0	0	0
256	M+	-	P	0.313	0.02348	2.00849	39.5318	1.43392	448.818	123.734	0.403214	1.09191	1.85211	56.3423	1.32227	31.047	13.2292	1.53782	1.09603	479.865	136.964	0.141882	0.267504	0.409386		2.50197e+07	1.76044e+06	0	2.66968e+06	318120	17970.5		2.70204e+08	2.88027e+08	138750		426.622	0	0
257	M+	-	A	0.234	0.01911	2.17437	40.2712	1.55234	363.248	94.2346	2.90492	1.09196	2.25112	54.8409	1.60714	30.7124	10.4801	13.5016	1.0959	393.961	104.715	16.2753	7.1058	23.3811		4.61069e+07	1.78651e+06	0	3.80049e+06	230107	27779.6		4.59523e+08	3.5529e+08	150599		0	0	0
258	M+	-	A	0.253	0.01755	2.1438	40.5145	1.53052	387.222	102.502	3.28805	1.09164	2.12263	52.5905	1.51541	26.5954	9.22963	12.4289	1.096	413.817	111.731	19.9614	5.651	25.6124		3.63597e+07	4.3495e+06	0	3.39396e+06	635832	25649.5		6.3284e+08	3.0361e+08	185668		5231.42	818.614	0
259	M+	-	A	0.254	0.0229	2.19661	39.7918	1.56822	398.328	101.071	3.35298	1.09191	2.10931	56.9089	1.5059	34.4851	13.0321	13.6869	1.09596	432.813	114.103	20.9892	8.09123	29.0805		3.82431e+07	7.76528e+06	0	3.73763e+06	1.01034e+06	43369.1		5.16308e+08	3.37115e+08	145329		0	0	0
260	M+	-	A	0.299	0.02236	2.09129	40.015	1.49303	446.416	119.645	3.54958	1.09184	1.95059	55.4262	1.39259	31.1382	12.3933	13.0026	1.09552	477.554	132.038	25.0683	6.93075	31.9991		4.0616e+07	3.98948e+06	0	4.46429e+06	666366	27102.1		4.75882e+08	3.09066e+08	180240		962.148	0	0
261	M+	-	A	0.307	0.01756	1.99703	38.756	1.42574	437.702	118.981	3.56704	1.09189	2.07798	56.1406	1.48353	26.0508	9.85828	15.9991	1.09626	463.752	128.839	24.7135	7.17275	31.8862		2.9748e+07	3.73095e+06	0	3.13303e+06	498103	19760.7		6.51696e+08	3.352e+08	144432		855.381	222.462	0
262	M+	-	A	0.327	0.01977	2.02677	39.1624	1.44697	473.158	128.061	3.31533	1.09177	1.95078	54.9358	1.39272	27.534	10.8608	10.4178	1.09613	500.692	138.922	24.6187	4.87557	29.4942		2.78898e+07	5.1139e+06	0	3.70611e+06	993868	24456.5		3.9253e+08	3.37107e+08	163292		503.048	0	0
263	M+	-	A	0.253	0.01866	2.24258	39.6774	1.60104	405.064	100.384	3.54628	1.09204	2.28974	54.6872	1.63471	30.5037	10.2046	12.4877	1.09633	435.568	110.588	22.7227	6.51302	29.2357		3.55686e+07	2.1558e+06	0	3.75115e+06	295727	30577.2		3.35364e+08	3.35157e+08	156843		26562.4	123760	0
264	M+	+	C	0.265	0.02211	2.20879	40.1192	1.57692	417.883	106.316	4.17256	1.0918	2.08017	57.0354	1.4851	32.8355	12.6105	13.5181	1.09622	450.718	118.926	28.7582	7.79879	36.557		1.78671e+07	1.93378e+07	0	2.20309e+06	1.55804e+06	34990.5		6.71493e+08	1.56942e+09	213294		4.67076e+07	2.1267e+08	0
265	M+	+	C	0.316	0.01806	2.0282	38.9752	1.44799	457.564	123.162	4.0491	1.0918	2.42063	55.7093	1.72816	31.2105	10.0611	11.1253	1.09622	488.775	133.223	30.4693	6.06479	36.5341		1.13165e+07	3.32536e+07	0	1.45648e+06	3.06405e+06	27706.2		7.32134e+08	5.66326e+08	183640		4.65123e+07	3.54038e+07	0
266	M+	+	C	0.268	0.02132	2.25716	41.7299	1.61145	431.869	111.836	3.11747	1.09206	2.0357	54.4897	1.45335	30.9854	11.6172	12.4828	1.09607	462.855	123.453	21.4958	6.78033	28.2761		1.595e+07	2.99415e+06	0	1.67852e+06	506480	30444.3		1.19636e+08	3.59988e+07	179309		3.01054e+07	6.09032e+06	0
267	M+	+	C	0.241	0.02645	2.25065	39.9131	1.60681	387.24	96.1906	2.85792	1.09181	1.78254	56.9244	1.27261	33.6605	15.0565	12.4433	1.09587	420.901	111.247	17.4602	7.34167	24.8018		3.01674e+07	6.7677e+06	0	2.76362e+06	909063	48143.8		1.32037e+08	6.79219e+07	193480		3.66333e+07	5.41758e+06	0
268	M+	+	C	0.226	0.01509	2.04664	40.8728	1.46116	330.222	92.3726	3.46513	1.09193	1.87101	60.9953	1.33577	20.1567	9.20419	17.0068	1.09646	350.378	101.577	18.5087	6.05677	24.5655		2.51526e+07	5.6095e+06	60528.7	3.24632e+06	772388	85851.9		1.13481e+08	3.49465e+07	1.06087e+06		3.57626e+07	5.9444e+06	34379.4
269	M+	+	C	0.314	0.01889	2.00602	40.1571	1.43216	449.697	126.093	3.14139	1.0918	1.84499	56.7143	1.3172	24.8818	10.7133	12.5066	1.09632	474.579	136.807	22.5773	5.45541	28.0328		1.86112e+07	7.38139e+06	0	2.35672e+06	1.05527e+06	10875.5		1.49277e+08	3.45594e+07	153408		4.00623e+07	7.44271e+06	0
270	M+	+	C	0.272	0.02187	2.15217	40.0197	1.53649	417.926	108.854	3.53113	1.0919	1.80026	57.0873	1.28526	28.1085	12.485	13.9655	1.09638	446.035	121.339	23.9224	6.90307	30.8255		1.37558e+07	5.10572e+06	0	1.56033e+06	718190	22187.4		1.39943e+08	4.13807e+07	177327		2.57095e+07	6.59607e+06	0
271	M+	+	P	0.26	0.02056	2.15926	39.5328	1.54156	400.806	102.785	2.33783	1.0917	2.25985	57.3239	1.61337	33.1709	11.7858	11.5494	1.0959	433.976	114.571	5.79903	2.71516	8.51418		5.55655e+07	7.05105e+07	0	6.65356e+06	5.12476e+06	13665.6		6.36505e+08	1.43795e+09	176211		8.37882e+07	1.32956e+08	0
272	M+	+	P	0.296	0.02388	2.19504	39.9343	1.5671	463.862	118.206	1.57961	1.09196	2.16861	55.8944	1.54823	36.9718	13.3476	5.43262	1.09596	500.834	131.553	4.13848	1.37194	5.51041		2.81251e+07	3.18667e+07	0	3.43265e+06	2.86625e+06	10129.4		6.03651e+08	2.81321e+08	157922		3.70641e+07	2.10959e+07	0
273	M+	+	P	0.255	0.02117	2.36991	40.1228	1.69195	431.447	102.313	1.53134	1.092	2.20638	56.6453	1.5752	33.3469	11.9918	7.38721	1.09596	464.793	114.305	3.69694	1.71424	5.41117		1.64621e+07	3.731e+07	0	2.22114e+06	3.88577e+06	12787		7.57768e+08	1.2285e+09	176311		4.22009e+07	8.61877e+07	0
274	M+	+	P	0.248	0.0161	2.20073	40.0048	1.57117	389.649	99.2119	2.07539	1.09194	2.44792	55.4428	1.74764	28.137	8.92629	8.73853	1.09649	417.786	108.138	4.88956	1.72455	6.61411		3.78171e+07	4.22398e+07	0	5.09022e+06	3.70959e+06	5011.93		9.34489e+08	1.24316e+09	129511		5.37701e+07	6.03264e+07	0
275	M+	+	P	0.258	0.01669	2.21756	40.1304	1.58318	408.46	103.536	1.16408	1.09197	2.38619	55.2175	1.70357	28.4326	9.2158	7.70979	1.09512	436.893	112.752	2.40258	1.5287	3.93128		3.65785e+07	4.43566e+07	0	4.50314e+06	4.86879e+06	11157.6		7.23207e+08	8.31712e+08	101404		4.37328e+07	3.44835e+07	0
276	M+	+	P	0.263	0.01888	2.13301	38.4804	1.52281	400.5	101.203	1.40595	1.09183	2.68598	53.5395	1.9176	36.2042	10.1083	11.9328	1.09612	436.704	111.312	3.0644	3.06498	6.12938		4.84127e+07	6.56779e+07	4954.6	6.43374e+06	5.41369e+06	10151.4		8.56735e+08	7.48433e+08	108115		7.19838e+07	6.89354e+07	0
277	M+	+	P	0.273	0.02106	2.13864	39.5032	1.52683	416.826	107.844	2.25174	1.09204	2.32603	55.8398	1.66062	34.9727	11.7599	10.6946	1.09252	451.799	119.604	5.7683	2.64396	8.41227		3.78474e+07	9.07458e+07	0	4.01969e+06	8.16091e+06	40809.1		1.05089e+09	1.00161e+09	157954		5.0779e+07	4.61858e+07	0
278	M+	+	A	0.237	0.01817	2.3937	39.7243	1.70893	405.016	94.1466	3.84967	1.09187	2.15653	56.5404	1.53961	27.9747	10.2734	11.4973	1.09224	432.991	104.42	24.8833	5.48525	30.3686		5.11346e+07	1.14325e+07	0	3.90001e+06	1.18881e+06	15933.1		6.29164e+08	5.16451e+07	106237		3.80064e+07	6.73295e+06	0
279	M+	+	A	0.292	0.01818	2.02691	39.3656	1.44707	422.545	114.948	3.80017	1.09181	1.78695	56.8261	1.27576	23.1933	10.331	15.8139	1.09164	445.738	125.279	25.5921	6.31033	31.9024		4.53206e+07	7.68494e+06	0	4.3115e+06	966855	9768.65		2.32333e+08	3.4959e+07	110016		5.15083e+07	4.5941e+06	0
280	M+	+	A	0.263	0.02165	2.16999	39.7706	1.54922	407.445	104.597	3.65027	1.0917	2.62784	55.5597	1.87609	40.6174	12.0287	9.1639	1.09426	448.063	116.625	23.6022	6.29563	29.8978		8.73883e+07	0	0	9.74495e+06	93520.4	9359.47		1.21327e+09	2.92723e+09	132538		1.04398e+08	3.58916e+08	0
281	M+	+	A	0.256	0.02003	2.43253	39.8815	1.73665	444.583	102.097	2.75323	1.0921	2.5238	56.4549	1.80182	36.0904	11.3079	7.29906	1.096	480.674	113.405	18.7322	4.40903	23.1413		6.95094e+07	3.10085e+07	0	7.92974e+06	2.83176e+06	9447.96		7.84764e+08	6.54409e+08	185740		7.75991e+07	6.16071e+07	0
282	M+	+	A	0.306	0.0201	2.13376	39.6928	1.52335	466.146	121.46	3.39213	1.09204	2.61043	55.2935	1.86366	37.4596	11.114	6.72255	1.09487	503.606	132.574	24.8841	4.1961	29.0802		4.1057e+07	6.84266e+07	0	4.68183e+06	5.5529e+06	9712.15		9.79098e+08	2.17404e+09	103189		7.38064e+07	2.45132e+08	0
283	M+	+	A	0.272	0.02217	2.1886	39.5866	1.56251	425.002	107.676	3.80118	1.09196	2.58037	55.2464	1.8422	40.8416	12.2481	9.46921	1.09486	465.843	119.924	25.7484	6.5499	32.2983		1.61281e+07	4.74683e+07	0	2.40381e+06	4.08121e+06	24641.4		5.31063e+08	1.69268e+09	120733		5.96136e+07	2.47262e+08	0
